# Supplementary material for: Comparison of Changes in Gut Microbiota in Wild Boars and Domestic Pigs Using 16S rRNA Gene and Metagenomics Sequencing Technologies
Source: Animals (Basel). 2022 Sep 1;12(17):2270. doi: 10.3390/ani12172270 (PMC9454828; doi:10.3390/ani12172270)
Supplement: Supplementary file 1 [file animals-12-02270-s001.zip]

Archive with 11 entries (10 files):
- animals-1802100-Supplementary/
- animals-1802100-Supplementary/Fig.S1.pdf
- animals-1802100-Supplementary/Fig.S2.pdf
- animals-1802100-Supplementary/Fig.S3.pdf
- animals-1802100-Supplementary/Fig.S4.pdf
- animals-1802100-Supplementary/Fig.S5.pdf
- animals-1802100-Supplementary/Fig.S6.pdf
- animals-1802100-Supplementary/Fig.S7.pdf
- animals-1802100-Supplementary/Table S1.xlsx
- animals-1802100-Supplementary/Table S2.xlsx
- animals-1802100-Supplementary/Table S3.xlsx
