# Supplementary material for: Comparison of Changes in Gut Microbiota in Wild Boars and Domestic Pigs Using 16S rRNA Gene and Metagenomics Sequencing Technologies
Source: Animals (Basel). 2022 Sep 1;12(17):2270. doi: 10.3390/ani12172270 (PMC9454828; doi:10.3390/ani12172270)
Supplement: Supplementary file 1 [file animals-12-02270-s001.zip › animals-1802100-Supplementary/Table S1.xlsx]

## Sheet: Sheet1
Table S1. Dietary ingredient composition and nutrient levels (%)
Ingredient	Wild boar	Domestic pig
Corn	40	39
Soybean meal	16	19
Wheat bran	17	13
Rice bran	23	25
Premix	4	4
Nutrient composition
Crude protein≥	12	14
Crude fiber≤	10	8
Crude ash≤	7	9
Lysine≥	0.6	0.9
Notes: Premix formula per kg of diet provided iron 2500-6250 mg, copper 2500-3750 mg, zinc 2000-3750 mg, manganese 700-3750 mg, iodine 12.5-250 mg, selenium 5-12.5 mg, vitamin A ≤ 16500 IU, vitamin D3 ≤ 125000 IU, vitamin E3 ≥ 750 mg, vitamin K3 50-250 mg, vitamin B1 ≥75 mg, vitamin B2 ≥ 100 mg, vitamin B6≥ 50 mg, vitamin B12 ≥ 0.5 mg, folic acid > 25 mg, niacid ≥ 600 mg, pantothenic acid ≥300 mg…
