# Supplementary material for: Comparison of Changes in Gut Microbiota in Wild Boars and Domestic Pigs Using 16S rRNA Gene and Metagenomics Sequencing Technologies
Source: Animals (Basel). 2022 Sep 1;12(17):2270. doi: 10.3390/ani12172270 (PMC9454828; doi:10.3390/ani12172270)
Supplement: Supplementary file 1 [file animals-12-02270-s001.zip › animals-1802100-Supplementary/Table S2.xlsx]

## Sheet: Sheet1
Sheet1. Sample metadata and 16S rRNA V3-V4 OTUs table summary
Sample ID	Groups	breed	Gender	Age (year)	OTUs	Sequence counts
Yz1	Wild boar	Pig	Male	4.5	5123	80538
Yb2	Wild boar	Pig	Male	4.5	858	62584
Ys3	Wild boar	Pig	Male	4	5349	85081
Ya4	Wild boar	Pig	Male	4	858	70605
Ym5	Wild boar	Pig	Male	4	5627	82176
Yc6	Wild boar	Pig	Male	4.5	726	80159
Yl7	Wild boar	Pig	Male	4	702	67318
Yr8	Wild boar	Pig	Male	4	732	69243
Dz1	Domestic pig	Pig	Male	1	965	80065
Db2	Domestic pig	Pig	Female	1.5	1117	80047
Dm3	Domestic pig	Pig	Male	2.5	1051	80100
Da4	Domestic pig	Pig	Male	2.5	1018	80188
Ds5	Domestic pig	Pig	Female	1.5	1047	80161
Dh6	Domestic pig	Pig	Female	1.5	925	80065
Dk7	Domestic pig	Pig	Male	1.5	1020	80068

## Sheet: Sheet2
Sheet2.Sample metadata and 16S rRNA full-length OTUs table summary
Sample ID	Groups	breed	Gender	Age (year)	OTUs	Sequence counts
Yz1	Wild boar	Pig	Male	4.5	4100	11555
Yb2	Wild boar	Pig	Male	4.5	3498	7550
Ys3	Wild boar	Pig	Male	4	4160	7310
Ya4	Wild boar	Pig	Male	4	2848	30494
Ym5	Wild boar	Pig	Male	4	4761	5914
Yc6	Wild boar	Pig	Male	4.5	4910	11783
Yl7	Wild boar	Pig	Male	4	4913	6993
Yr8	Wild boar	Pig	Male	4	3014	7694
Dz1	Domestic pig	Pig	Male	1	4342	7317
Db2	Domestic pig	Pig	Female	1.5	3199	12470
Dm3	Domestic pig	Pig	Male	2.5	3888	5597
Da4	Domestic pig	Pig	Male	2.5	4227	12149
Ds5	Domestic pig	Pig	Female	1.5	3805	5939
Dh6	Domestic pig	Pig	Female	1.5	3831	5351
Dk7	Domestic pig	Pig	Male	1.5	3007	11911

## Sheet: Sheet3
Table S2.The statistical analysis results for Figure 2, 5, 7, 8, S6 and S7
Figure Number.	Method name		Test used			P-value
Figure 2 A	Shannon index		Mann Whitney test			0.354
Figure 2 B	observed OTUs		Mann Whitney test			0.41
Figure 2 C	Bray-curtis		ANOSIM			0.001
Figure 2 D	Jaccard		ANOSIM			0.002
Figure 2 E	weighted UniFrac		ANOSIM			0.001
Figure 2 F	unweighted UniFrac		ANOSIM			0.003
Figure 5 A	Shannon index		Mann Whitney test			0.0206
Figure 5 B	Jaccard		ANOSIM			0.028
Figure 5 C	Bray-curtis		ANOSIM			0.019
Figure 7 A	Bray-curtis		ANOSIM			0.037
Figure 7 B	Jaccard		ANOSIM			0.001
Figure 7 C	Shannon index		Mann Whitney test			0.643
Figure 8 A	Shannon index		Mann Whitney test			0.026
Figure 8 B	Jaccard		ANOSIM			0.007
Figure 8 C	Bray-curtis		ANOSIM			0.001
Figure S6 A	Shannon index		Mann Whitney test			0.48
Figure S6 B	observed OTUs		Mann Whitney test			0.48
Figure S6 C	Bray-curtis		ANOSIM			0.021
Figure S6 D	Jaccard		ANOSIM			0.014
Figure S7 A	Bray-curtis		ANOSIM			0.034
Figure S7 B	Jaccard		ANOSIM			0.001
Figure S7 C	Shannon index		Mann Whitney test			0.247
