# Supplementary material for: Comparison of Changes in Gut Microbiota in Wild Boars and Domestic Pigs Using 16S rRNA Gene and Metagenomics Sequencing Technologies
Source: Animals (Basel). 2022 Sep 1;12(17):2270. doi: 10.3390/ani12172270 (PMC9454828; doi:10.3390/ani12172270)
Supplement: Supplementary file 1 [file animals-12-02270-s001.zip › animals-1802100-Supplementary/Table S3.xlsx]

## Sheet: Sheet1
Table S3. Summary of whole-genome shotgun (WGS) sequencing
Group	Sample_ID	Age	Gender	Raw Reads	Clean Reads	Contigs	ORFs
Wild boar	Yz1	Male	4.5	73799250	73694106	766908	1483356
Wild boar	Yb2	Male	4.5	79713772	79526960	454042	1043104
Wild boar	Ys3	Male	4	81613520	74473860	957080	1940650
Wild boar	Ya4	Male	4	105599274	105310320	949566	1900354
Wild boar	Ym5	Male	4	116854190	112234136	1112050	2205400
Wild boar	Yc6	Male	4.5	119329322	116574328	1189140	2611248
Wild boar	Yl7	Male	4	128672496	110341908	993666	2266954
Wild boar	Yr8	Male	4	71470860	71321620	1014284	2082348
Domestic pig	Dk7	Male	1.5	67118000	67015984	852358	1637072
Domestic pig	Da4	Male	2.5	74556622	74412468	921300	1781806
Domestic pig	Ds5	Female	1.5	67964256	67741336	915200	1774492
Domestic pig	Dz1	Male	1	72974384	72836000	982570	2050428
Domestic pig	Db2	Female	1.5	74306562	73911664	852358	2056160
Domestic pig	Dh6	Female	1.5	82190640	75054714	834500	1754270
Domestic pig	Dm3	Male	2.5	71378076	71164072	906814	1831476
